# Supplementary material for: The Risk Factors and Mechanisms of Azole Resistance of Candida tropicalis Blood Isolates in Thailand: A Retrospective Cohort Study
Source: J Fungi (Basel). 2022 Sep 20;8(10):983. doi: 10.3390/jof8100983 (PMC9604623; doi:10.3390/jof8100983)
Supplement: Supplementary file 1 [file jof-08-00983-s001.zip]

Archive with 1 entries (1 files):
- jof-1855191-supplementary.pdf
